# Supplementary material for: Single and Serial Fetal Biometry to Detect Preterm and Term Small- and Large-for-Gestational-Age Neonates: A Longitudinal Cohort Study
Source: PLoS One. 2016 Nov 1;11(11):e0164161. doi: 10.1371/journal.pone.0164161 (PMC5089737; doi:10.1371/journal.pone.0164161)
Supplement: S1 Table — GA: gestational age. FPR: False Positive Rate. (XLS) [file pone.0164161.s002.xls]

## Sheet: Proportion
Table S1: Comparion of SGA and LGA prediction performance between term and preterm delivery
			GA>=37 weeks		GA< 37 weeks
Method	Outcome	GA	Controls/	Sensitivity	Controls/	Sensitivity	p-value
		cut-off	Cases	(FPR=10%)	Cases	(FPR=10%)
Single Biometry	LGA90	28	2111/219	0.383562	247/17	0.529412	0.353473
Single Biometry	LGA90	32	2536/277	0.429603	308/18	0.666667	0.0860243
Single Biometry	LGA90	36	2774/309	0.521036	134/7	1	0.0333157
Single Biometry	LGA95	28	2218/112	0.383929	253/11	0.545455	0.470602
Single Biometry	LGA95	32	2667/146	0.513699	315/11	0.727273	0.291319
Single Biometry	LGA95	36	2923/160	0.61875	135/6	1	0.141444
Single Biometry	SGA05	28	2227/103	0.349515	244/20	0.55	0.150688
Single Biometry	SGA05	32	2690/123	0.463415	300/26	0.730769	0.0237084
Single Biometry	SGA05	36	2950/133	0.548872	130/11	0.727273	0.406506
Single Biometry	SGA10	28	2108/222	0.342342	228/36	0.638889	0.00133067
Single Biometry	SGA10	32	2553/260	0.438462	283/43	0.72093	0.00107544
Single Biometry	SGA10	36	2800/283	0.551237	121/20	0.75	0.133818
Longitudinal	LGA90	28	2111/219	0.3379	247/17	0.411765	0.724255
Longitudinal	LGA90	32	2536/277	0.415162	308/18	0.555556	0.356576
Longitudinal	LGA90	36	2774/309	0.475728	134/7	0.857143	0.106448
Longitudinal	LGA95	28	2218/112	0.348214	253/11	0.454545	0.709542
Longitudinal	LGA95	32	2667/146	0.465753	315/11	0.545455	0.84345
Longitudinal	LGA95	36	2923/160	0.5	135/6	1	0.0465598
Longitudinal	SGA05	28	2227/103	0.359223	244/20	0.55	0.176999
Longitudinal	SGA05	32	2690/123	0.422764	300/26	0.653846	0.0535397
Longitudinal	SGA05	36	2950/133	0.541353	130/11	0.818182	0.143609
Longitudinal	SGA10	28	2108/222	0.337838	228/36	0.555556	0.020015
Longitudinal	SGA10	32	2553/260	0.45	283/43	0.744186	0.000650073
Longitudinal	SGA10	36	2800/283	0.530035	121/20	0.7	0.214221
