# Supplementary material for: Single and Serial Fetal Biometry to Detect Preterm and Term Small- and Large-for-Gestational-Age Neonates: A Longitudinal Cohort Study
Source: PLoS One. 2016 Nov 1;11(11):e0164161. doi: 10.1371/journal.pone.0164161 (PMC5089737; doi:10.1371/journal.pone.0164161)
Supplement: S2 Table — SGA and LGA prediction performance, sensitivity at 10% false positive rate (FPR), and area under the receiver operating characteristic curve (AUC) is shown for the original analysis as well as two other scenarios. (XLS) [file pone.0164161.s003.xls]

## Sheet: SREvsLastPoint_summary
Table S2: SGA and LGA prediction perfromance under additional analysis scenarios.
				Original analysis		Updated Hadlock coefficients			Original analysis on pregnancies without risk factors*
		GA			Sensitivity		Sensitivity				Sensitivity
Method	Outcome	cut-off	N	AUC	(FPR=10%)	AUC	(FPR=10%)	Specificity	N	AUC	(FPR=10%)
single biometry	LGA90	28	2358/236	0.757811	0.360169	0.761582	0.389831	0.897371	801/73	0.712038	0.30137
single biometry	LGA90	32	2844/295	0.798779	0.447458	0.80273	0.481356	0.898383	954/89	0.745848	0.337079
single biometry	LGA90	36	2908/316	0.835636	0.525316	0.839571	0.537975	0.896836	973/94	0.781232	0.425532
single biometry	LGA95	28	2471/123	0.779698	0.398374	0.781889	0.406504	0.900445	841/33	0.746082	0.333333
single biometry	LGA95	32	2982/157	0.828779	0.528662	0.834363	0.573248	0.899396	1000/43	0.772628	0.395349
single biometry	LGA95	36	3058/166	0.859135	0.626506	0.864369	0.626506	0.898627	1021/46	0.818273	0.521739
single biometry	SGA05	28	2471/123	0.754518	0.390244	0.753962	0.398374	0.896398	847/27	0.735974	0.333333
single biometry	SGA05	32	2990/149	0.823757	0.510067	0.82329	0.489933	0.899331	1008/35	0.819983	0.428571
single biometry	SGA05	36	3080/144	0.857716	0.5625	0.856566	0.555556	0.900649	1030/37	0.871451	0.594595
single biometry	SGA10	28	2336/258	0.761903	0.399225	0.76236	0.395349	0.898116	812/62	0.768135	0.290323
single biometry	SGA10	32	2836/303	0.817921	0.49505	0.818688	0.49505	0.899506	968/75	0.82	0.466667
single biometry	SGA10	36	2921/303	0.852133	0.551155	0.852369	0.561056	0.901746	989/78	0.859739	0.564103
Longitudinal	LGA90	28	2358/236	0.732995	0.34322	0.73603	0.355932	0.897795	801/73	0.683974	0.260274
Longitudinal	LGA90	32	2844/295	0.773492	0.420339	0.77548	0.433898	0.896624	954/89	0.724283	0.269663
Longitudinal	LGA90	36	2908/316	0.808687	0.487342	0.81026	0.477848	0.900619	973/94	0.747327	0.37234
Longitudinal	LGA95	28	2471/123	0.752969	0.365854	0.756101	0.398374	0.896398	841/33	0.727489	0.363636
Longitudinal	LGA95	32	2982/157	0.794282	0.458599	0.797701	0.471338	0.90275	1000/43	0.762907	0.395349
Longitudinal	LGA95	36	3058/166	0.829239	0.512048	0.832748	0.548193	0.901897	1021/46	0.788932	0.478261
Longitudinal	SGA05	28	2471/123	0.738202	0.390244	0.737574	0.382114	0.903278	847/27	0.712449	0.259259
Longitudinal	SGA05	32	2990/149	0.80703	0.483221	0.804819	0.463087	0.901003	1008/35	0.810488	0.4
Longitudinal	SGA05	36	3080/144	0.844068	0.5625	0.840321	0.569444	0.899026	1030/37	0.848754	0.513514
Longitudinal	SGA10	28	2336/258	0.746909	0.383721	0.747403	0.383721	0.896404	812/62	0.743723	0.354839
Longitudinal	SGA10	32	2836/303	0.801772	0.508251	0.80077	0.49835	0.900917	968/75	0.80259	0.44
Longitudinal	SGA10	36	2921/303	0.836287	0.541254	0.833872	0.551155	0.897638	989/78	0.840489	0.5
* Data from nuliparous, smoking, obese, preeclamptic, diabetic, chronic hypertensive women was removed before analysis
